# Supplementary material for: Identification and expression pattern analysis of the OsSnRK2 gene family in rice
Source: Front Plant Sci. 2022 Dec 13;13:1088281. doi: 10.3389/fpls.2022.1088281 (PMC9792972; doi:10.3389/fpls.2022.1088281)
Supplement: Supplementary file 1 [file DataSheet_1.zip]

Archive with 7 entries (6 files):
- SnRK2 Supplementary_Table/Supplementary Table 1.xlsx
- SnRK2 Supplementary_Table/Supplementary Table 2.xlsx
- SnRK2 Supplementary_Table/Supplementary Table 3.xlsx
- SnRK2 Supplementary_Table/Supplementary Table 4.xlsx
- SnRK2 Supplementary_Table/Supplementary Table 5.xlsx
- SnRK2 Supplementary_Table/Supplementary Table 6.xlsx
- SnRK2 Supplementary_Table/
