# Supplementary material for: Identification and expression pattern analysis of the OsSnRK2 gene family in rice
Source: Front Plant Sci. 2022 Dec 13;13:1088281. doi: 10.3389/fpls.2022.1088281 (PMC9792972; doi:10.3389/fpls.2022.1088281)
Supplement: Supplementary file 1 [file DataSheet_1.zip › SnRK2 Supplementary_Table/Supplementary Table 1.xlsx]

## Sheet: Supplementary Table 2
Supplementary Table 1. List of primers used for qRT-PCR expression analysis.
Gene name	Forward primer (5'-3')	Reverse primer (5'-3')	Length (bp)
OsSAPK1	CTTGTTGGTGCGTATCCTT	CTGCTCAGGATTTCCAACG	124
OsSAPK2	TTTGAGGACCCTGACGAAC	GCTCTGGGTTTGCCACGAA	104
OsSAPK3	GTTTGGTCCTGTGGTGTGA	CAGTCGGAAGACACCCTCA	114
OsSAPK4	CAGATGTATGGTCCTGTGG	AAAAATGCGGGCAATAAGC	144
OsSAPK5	CCCAAGGACCCCAAGAACT	ACCAGGGGTGGCTCTTGAT	134
OsSAPK6	GTAGACAACTCCTCTCTCG	GGCACTGTTGTCCTTCTTG	114
OsSAPK7	CAGCCGATGTGTGGTCTTG	TCTTGGCAGGTTCTTCAGG	222
OsSAPK8	CTGCTGATGTATGGTCCTG	TCCGTATTTCTGGGATTGT	190
OsSAPK9	GCTGGAGAACACTCTGCTA	GACCAAACATCGGCAATCT	142
OsSAPK10	GTCGTCTGTTCTTCATTCG	AGAGGGTTACTCCACACGA	90
OsUBQ5	ACCACTTCGACCGCCACTACT	ACGCCTAAGCCTGCTGGTT	80
