# Supplementary material for: Identification and expression pattern analysis of the OsSnRK2 gene family in rice
Source: Front Plant Sci. 2022 Dec 13;13:1088281. doi: 10.3389/fpls.2022.1088281 (PMC9792972; doi:10.3389/fpls.2022.1088281)
Supplement: Supplementary file 1 [file DataSheet_1.zip › SnRK2 Supplementary_Table/Supplementary Table 3.xlsx]

## Sheet: Sheet1
Supplementary Table 3. The information of identified 9 motifs in OsSnRK2 proteins.
Motif name	Motif sequence	E-value	width
Motif1	ARYFFQQLICGVSYCHFMQICHRDLKLENTLLDGSPAPRLKICDFGYSKS	5.7e-387	50
Motif2	HSQPKSTVGTPAYIAPEVLSRKEYDGKIADVWSCGVTLYVMLVGAYPFED	4.7e-376	50
Motif3	IDENVQREIINHRSLRHPNIIRFKEVVLTPTHLAIVMEYAAGGELFERIC	9.4e-358	50
Motif4	ILSVQYSIPDYVHISPECRHLJSRIFVANPAKRITIPEIKNHPWFLKNLP	1.2e-297	50
Motif5	IGSGNFGVARLMRBRETKELVAVKYIERG	2.2e-154	29
Motif6	AELADASYYSSQYEEPNFPMQSVEEIMKIVQEARTPPASSK	8.6e-080	41
Motif7	PDDPKNFRKTI	4.1e-056	11
Motif8	AGRFSEDE	1.5e-037	8
Motif9	EEDEYDKQDKDVEASGELVYA	6.8e-024	21
