# Supplementary material for: Identification and expression pattern analysis of the OsSnRK2 gene family in rice
Source: Front Plant Sci. 2022 Dec 13;13:1088281. doi: 10.3389/fpls.2022.1088281 (PMC9792972; doi:10.3389/fpls.2022.1088281)
Supplement: Supplementary file 1 [file DataSheet_1.zip › SnRK2 Supplementary_Table/Supplementary Table 4.xlsx]

## Sheet: Supplementary Table 3
Supplementary Table 4. The data of gene duplication type, Ka, Ks, and Ka/Ks ratio values of Oryza sativa and other two plant species.
Os vs Os
Chr	Gene ID	Gene name	Start	End	Chr	Gene ID	Gene name	Start	End	Selection pressure	Duplication type	Ka	Ks	Ka_Ks ratio	Time (MYA)
Os-01	Os01g0869900	OsSAPK4	37710241	37714835	Os-04	Os04g0691100	OsSAPK5	35344338	35346212	NaN	Segmental	0.179374	NaN	NaN	7.28259e-10
Os-01	Os01g0869900	OsSAPK4	37710241	37714835	Os-05	Os05g0433100	Os05g0433100	21224846	21231030	Purifying	Segmental	0.226109	1.0503	0.215281	9.18004e-10
Os-12	Os12g0586100	OsSAPK9	24459198	24462001	Os-03	Os03g0610900	OsSAPK10	23068746	23071156	Purifying	Segmental	0.0532622	0.789862	0.0674322	2.16244e-10
Os-01	Os03g0390200	OsSAPK1	15628109	15632425	Os-07	Os07g0622000	OsSAPK2	25717837	25722009	Purifying	Segmental	0.0649834	0.773039	0.0840622	2.63832e-10
Os vs Hv
Chr	Gene ID	Gene name	Start	End	Chr	Gene ID	Gene name	Start	End
Os-01	Os03g0390200	OsSAPK1	15628109	15632425	Hv-chr2H	HORVU.MOREX.r3.2HG0123910	HORVU.MOREX.r3.2HG0123910	91816073	91820858
Os-07	Os07g0622000	OsSAPK2	25717837	25722009	Hv-chr2H	HORVU.MOREX.r3.2HG0123910	HORVU.MOREX.r3.2HG0123910	91816073	91820858
Os-10	Os10g0564500	OsSAPK3	22294896	22297645	Hv-chr1H	HORVU.MOREX.r3.1HG0057490	HORVU.MOREX.r3.1HG0057490	382744420	382747805
Os-01	Os01g0869900	OsSAPK4	37710241	37714835	Hv-chr3H	HORVU.MOREX.r3.3HG0299220	HORVU.MOREX.r3.3HG0299220	535966213	535970570
Os-01	Os01g0869900	OsSAPK4	37710241	37714835	Hv-chr1H	HORVU.MOREX.r3.1HG0075630	HORVU.MOREX.r3.1HG0075630	472892812	472896443
Os-04	Os04g0691100	OsSAPK5	35344338	35346212	Hv-chr2H	HORVU.MOREX.r3.2HG0216470	HORVU.MOREX.r3.2HG0216470	660536702	660538568
Os-04	Os04g0691100	OsSAPK5	35344338	35346212	Hv-chr2H	HORVU.MOREX.r3.2HG0168730	HORVU.MOREX.r3.2HG0168730	478596293	478600939
Os-04	Os04g0432000	OsSAPK7	21414495	21419953	Hv-chr2H	HORVU.MOREX.r3.2HG0168730	HORVU.MOREX.r3.2HG0168730	478596293	478600939
Os-03	Os03g0764800	OsSAPK8	31652794	31658094	Hv-chr5H	HORVU.MOREX.r3.5HG0512820	HORVU.MOREX.r3.5HG0512820	532600476	532606853
Os-12	Os12g0586100	OsSAPK9	24459198	24462001	Hv-chr4H	HORVU.MOREX.r3.4HG0342860	HORVU.MOREX.r3.4HG0342860	42461209	42463941
Os-12	Os12g0586100	OsSAPK9	24459198	24462001	Hv-chr5H	HORVU.MOREX.r3.5HG0438740	HORVU.MOREX.r3.5HG0438740	67267802	67270282
Os-03	Os03g0610900	OsSAPK10	23068746	23071156	Hv-chr4H	HORVU.MOREX.r3.4HG0342860	HORVU.MOREX.r3.4HG0342860	42461209	42463941
Os-03	Os03g0610900	OsSAPK10	23068746	23071156	Hv-chr5H	HORVU.MOREX.r3.5HG0438740	HORVU.MOREX.r3.5HG0438740	67267802	67270282
Os vs At
Chr	Gene ID	Gene name	Start	End	Chr	Gene ID	Gene name	Start	End
Os-01	Os03g0390200	OsSAPK1	15628109	15632425	At-1	AT1G78290	AtSNRK2.8	29457205	29459493
Os-01	Os03g0390200	OsSAPK1	15628109	15632425	At-4	AT4G40010	AtSNRK2.7	18548444	18551183
Os-07	Os07g0622000	OsSAPK2	25717837	25722009	At-1	AT1G78290	AtSNRK2.8	29457205	29459493
