# Supplementary material for: Identification and expression pattern analysis of the OsSnRK2 gene family in rice
Source: Front Plant Sci. 2022 Dec 13;13:1088281. doi: 10.3389/fpls.2022.1088281 (PMC9792972; doi:10.3389/fpls.2022.1088281)
Supplement: Supplementary file 1 [file DataSheet_1.zip › SnRK2 Supplementary_Table/Supplementary Table 5.xlsx]

## Sheet: Supplementary Table 5
Supplementary Table 5. Information of phytohormone-, growth and development- and stress-related cis-elements identified in the promoters regions of OsSnRK2 genes.
Gene name	Cis element	Sequence	Position	Length	Strand	Plant source	Cis element name
OsSAPK1	ABRE	ACGTG	1602	5	+	Arabidopsis thaliana	Abscisic acid responsive element
OsSAPK1	Box-4	ATTAAT	106	6	+	Petroselinum crispum	Light responsive element
OsSAPK1	Box-4	ATTAAT	570	6	+	Petroselinum crispum	Light responsive element
OsSAPK1	Box-4	ATTAAT	824	6	+	Petroselinum crispum	Light responsive element
OsSAPK1	Box-4	ATTAAT	835	6	+	Petroselinum crispum	Light responsive element
OsSAPK1	Box-4	ATTAAT	1206	6	-	Petroselinum crispum	Light responsive element
OsSAPK1	Box-4	ATTAAT	1220	6	-	Petroselinum crispum	Light responsive element
OsSAPK1	Box-4	ATTAAT	1317	6	-	Petroselinum crispum	Light responsive element
OsSAPK1	chs-Unit 1 m1	ACCTAACCCGG	1414	10	-	Zea mays	Light responsive element
OsSAPK1	G-box	CACGTC	1601	6	-	Zea mays	Light responsive element
OsSAPK1	GT1-motif	GGTTAA	236	6	-	Arabidopsis thaliana	Light responsive element
OsSAPK1	GT1-motif	GGTTAA	412	6	-	Arabidopsis thaliana	Light responsive element
OsSAPK1	GT1-motif	GGTTAAT	978	7	+	Avena sativa	Light responsive element
OsSAPK1	GTGGC-motif	GATTCTGTGGC	1834	10	-	Spinacia oleracea	Light responsive element
OsSAPK1	MYB	TAACTG	181	6	-	Arabidopsis thaliana	Defense and stress responsive element
OsSAPK1	MYB	TAACCA	237	6	+	Arabidopsis thaliana	Defense and stress responsive element
OsSAPK1	MYB	TAACCA	977	6	-	Arabidopsis thaliana	Defense and stress responsive element
OsSAPK1	MYB	TAACCA	1416	6	-	Arabidopsis thaliana	Defense and stress responsive element
OsSAPK1	MYC	CATGTG	1133	6	-	Arabidopsis thaliana	Defense and stress responsive element
OsSAPK1	MYC	CATTTG	1236	6	-	Arabidopsis thaliana	Defense and stress responsive element
OsSAPK1	MYC	CATGTG	1350	6	+	Arabidopsis thaliana	Defense and stress responsive element
OsSAPK1	MYC	CATTTG	1433	6	+	Arabidopsis thaliana	Defense and stress responsive element
OsSAPK1	MYC	CATTTG	1491	6	-	Arabidopsis thaliana	Defense and stress responsive element
OsSAPK1	MYC	CATGTG	1714	6	-	Arabidopsis thaliana	Defense and stress responsive element
OsSAPK1	MYC	TCTCTTA	203	7	+	Arabidopsis thaliana	Defense and stress responsive element
OsSAPK1	Sp1	GGGCGG	1967	6	+	Oryza sativa	Light responsive element
OsSAPK1	TCT-motif	TCTTAC	205	6	+	Arabidopsis thaliana	Light responsive element
OsSAPK1	TGA-element	AACGAC	1987	6	-	Brassica oleracea	Auxin responsive element
OsSAPK2	ABRE	CACGTG	830	6	+	Arabidopsis thaliana	Abscisic acid responsive element
OsSAPK2	ABRE	ACGTG	831	5	+	Arabidopsis thaliana	Abscisic acid responsive element
OsSAPK2	ABRE	ACGTG	1441	5	+	Arabidopsis thaliana	Abscisic acid responsive element
OsSAPK2	AE-box	AGAAACAA	729	8	+	Arabidopsis thaliana	Light responsive element
OsSAPK2	ARE	AAACCA	428	6	-	Zea mays	Anaerobic responsive element
OsSAPK2	ARE	AAACCA	1104	6	+	Zea mays	Anaerobic responsive element
OsSAPK2	ARE	AAACCA	1410	6	+	Zea mays	Anaerobic responsive element
OsSAPK2	Box-4	ATTAAT	323	6	+	Petroselinum crispum	Light responsive element
OsSAPK2	Box-4	ATTAAT	936	6	+	Petroselinum crispum	Light responsive element
OsSAPK2	CAT-box	GCCACT	754	6	+	Arabidopsis thaliana	Meristem expression
OsSAPK2	DRE core	GCCGAC	104	6	-	Arabidopsis thaliana	Defense and stress responsive element
OsSAPK2	G-box	CACGTG	830	6	+	Pisum sativum	Light responsive element
OsSAPK2	G-box	ACACGTGT	829	8	+	Brassica napus	Light responsive element
OsSAPK2	G-box	CACGTG	830	6	+	Arabidopsis thaliana	Light responsive element
OsSAPK2	G-box	TACGTG	1440	6	+	Arabidopsis thaliana	Light responsive element
OsSAPK2	G-box	CACGAC	1653	6	+	Zea mays	Light responsive element
OsSAPK2	G-box	CACGAC	1985	6	-	Zea mays	Light responsive element
OsSAPK2	GC-motif	CCCCCG	1975	6	-	Zea mays	anoxic specific inducibility element
OsSAPK2	GT1-motif	GGTTAAT	251	7	-	Avena sativa	Light responsive element
OsSAPK2	GT1-motif	GGTTAA	252	6	-	Arabidopsis thaliana	Light responsive element
OsSAPK2	GT1-motif	GGTTAA	986	6	+	Arabidopsis thaliana	Light responsive element
OsSAPK2	MBS	CAACTG	1117	6	-	Arabidopsis thaliana	Drought responsive element
OsSAPK2	MYB	CAACTG	1117	6	-	Arabidopsis thaliana	Defense and stress responsive element
OsSAPK2	MYB	CAACAG	109	6	-	Arabidopsis thaliana	Defense and stress responsive element
OsSAPK2	MYB	TAACCA	1160	6	+	Arabidopsis thaliana	Defense and stress responsive element
OsSAPK2	MYC	CATTTG	241	6	+	Arabidopsis thaliana	Defense and stress responsive element
OsSAPK2	MYC	CATTTG	339	6	-	Arabidopsis thaliana	Defense and stress responsive element
OsSAPK2	MYC	CATTTG	473	6	+	Arabidopsis thaliana	Defense and stress responsive element
OsSAPK2	MYC	CATTTG	553	6	-	Arabidopsis thaliana	Defense and stress responsive element
OsSAPK2	MYC	CATTTG	925	6	-	Arabidopsis thaliana	Defense and stress responsive element
OsSAPK2	MYC	CAATTG	1270	6	-	Arabidopsis thaliana	Defense and stress responsive element
OsSAPK2	Myc	TCTCTTA	1010	7	-	Arabidopsis thaliana	Defense and stress responsive element
OsSAPK2	Sp1	GGGCGG	1732	6	-	Oryza sativa	Light responsive element
OsSAPK2	Sp1	GGGCGG	1920	6	+	Oryza sativa	Light responsive element
OsSAPK2	Sp1	GGGCGG	1947	6	+	Oryza sativa	Light responsive element
OsSAPK2	TCT-motif	TCTTAC	1509	6	+	Arabidopsis thaliana	Light responsive element
OsSAPK2	TGA-box	TGACGTAA	373	8	+	Glycine max	Auxin responsive element
OsSAPK3	ABRE	CACGTG	760	6	+	Arabidopsis thaliana	Abscisic acid responsive element
OsSAPK3	ABRE	ACGTG	761	5	+	Arabidopsis thaliana	Abscisic acid responsive element
OsSAPK3	ABRE	GCCGCGTGGC	1602	9	-	Oryza sativa	Abscisic acid responsive element
OsSAPK3	ABRE	CACGTG	1604	6	-	Arabidopsis thaliana	Abscisic acid responsive element
OsSAPK3	ABRE	ACGTG	1605	5	+	Arabidopsis thaliana	Abscisic acid responsive element
OsSAPK3	ABRE	AACCCGG	1612	7	+	Arabidopsis thaliana	Abscisic acid responsive element
OsSAPK3	ABRE	ACGTG	1633	5	-	Arabidopsis thaliana	Abscisic acid responsive element
OsSAPK3	ABRE	CACGTG	1719	6	-	Arabidopsis thaliana	Abscisic acid responsive element
OsSAPK3	ABRE	ACGTG	1720	5	+	Arabidopsis thaliana	Abscisic acid responsive element
OsSAPK3	ABRE	GCAACGTGTC	1747	9	+	Hordeum vulgare	Abscisic acid responsive element
OsSAPK3	ABRE	CACGTG	1749	6	-	Arabidopsis thaliana	Abscisic acid responsive element
OsSAPK3	ABRE	ACGTG	1750	5	+	Arabidopsis thaliana	Abscisic acid responsive element
OsSAPK3	ARE	AAACCA	989	6	+	Zea mays	Anaerobic responsive element
OsSAPK3	ARE	AAACCA	1164	6	-	Zea mays	Anaerobic responsive element
OsSAPK3	ARE	AAACCA	1333	6	-	Zea mays	Anaerobic responsive element
OsSAPK3	ARE	AAACCA	1413	6	+	Zea mays	Anaerobic responsive element
OsSAPK3	ARE	AAACCA	1489	6	-	Zea mays	Anaerobic responsive element
OsSAPK3	ARE	AAACCA	1893	6	-	Zea mays	Anaerobic responsive element
OsSAPK3	ATC-motif	AGTAATCT	1194	8	+	Spinacia oleracea	Light responsive element
OsSAPK3	Box-4	ATTAAT	1460	6	-	Petroselinum crispum	Light responsive element
OsSAPK3	Box-4	ATTAAT	1468	6	-	Petroselinum crispum	Light responsive element
OsSAPK3	CAT-box	GCCACT	282	6	-	Arabidopsis thaliana	Meristem expression
OsSAPK3	DRE core	GCCGAC	329	6	+	Arabidopsis thaliana	Defense and stress responsive element
OsSAPK3	DRE core	GCCGAC	1939	6	-	Arabidopsis thaliana	Defense and stress responsive element
OsSAPK3	G-box	CACGTG	760	6	+	Arabidopsis thaliana	Light responsive element
OsSAPK3	G-box	CACGAC	1229	6	+	Zea mays	Light responsive element
OsSAPK3	G-box	GCCACGTGGA	1602	9	-	Arabidopsis thaliana	Light responsive element
OsSAPK3	G-box	CACGTG	1604	6	-	Arabidopsis thaliana	Light responsive element
OsSAPK3	G-box	CACGTC	1633	6	+	Zea mays	Light responsive element
OsSAPK3	G-box	CACGTG	1719	6	-	Arabidopsis thaliana	Light responsive element
OsSAPK3	G-box	ACACGTG(G/t)CACC	1744	10.5	-	Lycopersicon esculentum	Light responsive element
OsSAPK3	G-box	ACACGTGGC	1747	9	-	Brassica napus	Light responsive element
OsSAPK3	G-box	CACGTG	1749	6	-	Arabidopsis thaliana	Light responsive element
OsSAPK3	G-box	CACGTG	760	6	+	Pisum sativum	Light responsive element
OsSAPK3	G-box	CACGTG	1604	6	-	Pisum sativum	Light responsive element
OsSAPK3	G-box	CACGTG	1719	6	-	Pisum sativum	Light responsive element
OsSAPK3	G-box	CACGTG	1749	6	-	Pisum sativum	Light responsive element
OsSAPK3	GC-motif	CCCCCG	527	6	+	Zea mays	anoxic specific inducibility element
OsSAPK3	GC-motif	CCCCCG	599	6	-	Zea mays	anoxic specific inducibility element
OsSAPK3	GC-motif	CCCCCG	721	6	+	Zea mays	anoxic specific inducibility element
OsSAPK3	GT1-motif	GGTTAA	1421	6	-	Arabidopsis thaliana	Light responsive element
OsSAPK3	I-box	gGATAAGGTG	1656	9	-	Zea mays	Light responsive element
OsSAPK3	MYB	TAACCA	1380	6	+	Arabidopsis thaliana	Defense and stress responsive element
OsSAPK3	MYB	TAACCA	1422	6	+	Arabidopsis thaliana	Defense and stress responsive element
OsSAPK3	MYB	CAACCA	1898	6	-	Arabidopsis thaliana	Defense and stress responsive element
OsSAPK3	MYB	CAACCA	1929	6	-	Arabidopsis thaliana	Defense and stress responsive element
OsSAPK3	MYB	TAACTG	72	6	-	Arabidopsis thaliana	Defense and stress responsive element
OsSAPK3	MYC	CATGTG	31	6	-	Arabidopsis thaliana	Defense and stress responsive element
OsSAPK3	MYC	CATGTG	1133	6	-	Arabidopsis thaliana	Defense and stress responsive element
OsSAPK3	MYC	CATTTG	1384	6	+	Arabidopsis thaliana	Defense and stress responsive element
OsSAPK3	Sp1	GGGCGG	402	6	-	Oryza sativa	Light responsive element
OsSAPK3	Sp1	GGGCGG	596	6	+	Oryza sativa	Light responsive element
OsSAPK3	Sp1	GGGCGG	1558	6	-	Oryza sativa	Light responsive element
OsSAPK3	Sp1	GGGCGG	1684	6	-	Oryza sativa	Light responsive element
OsSAPK3	TCA-element	CCATCTTTTT	1352	9	+	Nicotiana tabacum	Salicylic acid responsive element
OsSAPK3	TCA-element	TCAGAAGAGG	1562	10	-	Brassica oleracea	Salicylic acid responsive element
OsSAPK3	TCT-motif	TCTTAC	1119	6	+	Arabidopsis thaliana	Light responsive element
OsSAPK3	TGA-element	AACGAC	1368	6	+	Brassica oleracea	Auxin responsive element
OsSAPK4	ABRE	ACGTG	736	5	-	Arabidopsis thaliana	Abscisic acid responsive element
OsSAPK4	ABRE	CACGTG	1545	6	-	Arabidopsis thaliana	Abscisic acid responsive element
OsSAPK4	ABRE	ACGTG	1546	5	+	Arabidopsis thaliana	Abscisic acid responsive element
OsSAPK4	AE-box	AGAAACAA	196	8	-	Arabidopsis thaliana	Light responsive element
OsSAPK4	ARE	AAACCA	449	6	-	Zea mays	Anaerobic responsive element
OsSAPK4	ARE	AAACCA	1379	6	+	Zea mays	Anaerobic responsive element
OsSAPK4	ARE	AAACCA	1471	6	+	Zea mays	Anaerobic responsive element
OsSAPK4	ATC-motif	AGTAATCT	156	8	+	Spinacia oleracea	Light responsive element
OsSAPK4	DRE core	GCCGAC	1597	6	+	Arabidopsis thaliana	Defense and stress responsive element
OsSAPK4	DRE core	GCCGAC	1851	6	+	Arabidopsis thaliana	Defense and stress responsive element
OsSAPK4	G-box	CACGTG	1545	6	-	Pisum sativum	Light responsive element
OsSAPK4	G-box	CACGTC	736	6	+	Zea mays	Light responsive element
OsSAPK4	G-box	GCCACGTGGA	1543	9	-	Arabidopsis thaliana	Light responsive element
OsSAPK4	G-box	CACGTG	1545	6	-	Arabidopsis thaliana	Light responsive element
OsSAPK4	GC-motif	CCCCCG	1572	6	+	Zea mays	anoxic specific inducibility element
OsSAPK4	GC-motif	CCCCCG	1688	6	+	Zea mays	anoxic specific inducibility element
OsSAPK4	GC-motif	CCCCCG	1711	6	+	Zea mays	anoxic specific inducibility element
OsSAPK4	GC-motif	CCCCCG	1768	6	+	Zea mays	anoxic specific inducibility element
OsSAPK4	GC-motif	CCCCCG	1919	6	+	Zea mays	anoxic specific inducibility element
OsSAPK4	GT1-motif	GGTTAA	1297	6	+	Arabidopsis thaliana	Light responsive element
OsSAPK4	I-box	gGATAAGGTG	128	9	+	Zea mays	Light responsive element
OsSAPK4	I-box	gGATAAGGTG	721	9	-	Zea mays	Light responsive element
OsSAPK4	I-box	ccttatcct	723	9	+	Arabidopsis thaliana	Light responsive element
OsSAPK4	I-box	AGATAAGG	847	8	+	Triticum aestivum	Light responsive element
OsSAPK4	MYB	TAACCA	549	6	+	Arabidopsis thaliana	Defense and stress responsive element
OsSAPK4	MYB	CAACCA	647	6	+	Arabidopsis thaliana	Defense and stress responsive element
OsSAPK4	MYB	CAACCA	863	6	+	Arabidopsis thaliana	Defense and stress responsive element
OsSAPK4	MYB	CAACAG	1147	6	+	Arabidopsis thaliana	Defense and stress responsive element
OsSAPK4	MYB	TAACCA	1296	6	-	Arabidopsis thaliana	Defense and stress responsive element
OsSAPK4	MYB	CAACAG	1319	6	+	Arabidopsis thaliana	Defense and stress responsive element
OsSAPK4	MYC	CATGTG	42	6	-	Arabidopsis thaliana	Defense and stress responsive element
OsSAPK4	MYC	CATGTG	275	6	-	Arabidopsis thaliana	Defense and stress responsive element
OsSAPK4	MYC	CATGTG	277	6	+	Arabidopsis thaliana	Defense and stress responsive element
OsSAPK4	MYC	CAATTG	309	6	+	Arabidopsis thaliana	Defense and stress responsive element
OsSAPK4	MYC	CAATTG	513	6	+	Arabidopsis thaliana	Defense and stress responsive element
OsSAPK4	MYC	CAATTG	656	6	+	Arabidopsis thaliana	Defense and stress responsive element
OsSAPK4	MYC	CATTTG	920	6	-	Arabidopsis thaliana	Defense and stress responsive element
OsSAPK4	MYC	CATTTG	953	6	-	Arabidopsis thaliana	Defense and stress responsive element
OsSAPK4	MYC	CATTTG	1266	6	+	Arabidopsis thaliana	Defense and stress responsive element
OsSAPK4	MYC	CATTTG	1364	6	-	Arabidopsis thaliana	Defense and stress responsive element
OsSAPK4	Sp1	GGGCGG	1778	6	-	Oryza sativa	Light responsive element
OsSAPK4	Sp1	GGGCGG	1782	6	-	Oryza sativa	Light responsive element
OsSAPK4	Sp1	GGGCGG	1786	6	-	Oryza sativa	Light responsive element
OsSAPK4	TCT-motif	TCTTAC	505	6	+	Arabidopsis thaliana	Light responsive element
OsSAPK5	ABRE	AACCCGG	773	7	-	Arabidopsis thaliana	Abscisic acid responsive element
OsSAPK5	ABRE	ACGTG	875	5	-	Arabidopsis thaliana	Abscisic acid responsive element
OsSAPK5	ARE	AAACCA	818	6	-	Zea mays	Anaerobic responsive element
OsSAPK5	Box-4	ATTAAT	882	6	+	Petroselinum crispum	Light responsive element
OsSAPK5	Box-4	ATTAAT	1254	6	-	Petroselinum crispum	Light responsive element
OsSAPK5	Box-4	ATTAAT	1309	6	-	Petroselinum crispum	Light responsive element
OsSAPK5	Box-4	ATTAAT	1705	6	-	Petroselinum crispum	Light responsive element
OsSAPK5	G-box	CACGTT	875	6	+	Pisum sativum	Light responsive element
OsSAPK5	G-box	CACGAC	1170	6	-	Zea mays	Light responsive element
OsSAPK5	G-box	CACGAC	1750	6	-	Zea mays	Light responsive element
OsSAPK5	GT1-motif	GGTTAA	20	6	+	Arabidopsis thaliana	Light responsive element
OsSAPK5	GT1-motif	GGTTAA	793	6	-	Arabidopsis thaliana	Light responsive element
OsSAPK5	GT1-motif	GGTTAAT	1258	7	-	Avena sativa	Light responsive element
OsSAPK5	GT1-motif	GGTTAA	1259	6	-	Arabidopsis thaliana	Light responsive element
OsSAPK5	LTR	CCGAAA	907	6	+	Hordeum vulgare	Low temperature responsive element
OsSAPK5	MBS	CAACTG	353	6	+	Arabidopsis thaliana	Drought responsive element
OsSAPK5	MBS	CAACTG	734	6	-	Arabidopsis thaliana	Drought responsive element
OsSAPK5	MBS	CAACTG	1696	6	-	Arabidopsis thaliana	Drought responsive element
OsSAPK5	MYB	CAACTG	353	6	+	Arabidopsis thaliana	Defense and stress responsive element
OsSAPK5	MYB	TAACTG	532	6	+	Arabidopsis thaliana	Defense and stress responsive element
OsSAPK5	MYB	CAACTG	734	6	-	Arabidopsis thaliana	Defense and stress responsive element
OsSAPK5	MYB	TAACTG	1343	6	+	Arabidopsis thaliana	Defense and stress responsive element
OsSAPK5	MYB	TAACTG	1600	6	+	Arabidopsis thaliana	Defense and stress responsive element
OsSAPK5	MYB	CAACTG	1696	6	-	Arabidopsis thaliana	Defense and stress responsive element
OsSAPK5	MYB	CAACCA	1196	6	-	Arabidopsis thaliana	Defense and stress responsive element
OsSAPK5	MYB	CAACAG	1216	6	+	Arabidopsis thaliana	Defense and stress responsive element
OsSAPK5	MYB	CAACCA	1563	6	-	Arabidopsis thaliana	Defense and stress responsive element
OsSAPK5	MYB	CAACCA	1759	6	-	Arabidopsis thaliana	Defense and stress responsive element
OsSAPK5	MYC	CATGTG	149	6	-	Arabidopsis thaliana	Defense and stress responsive element
OsSAPK5	MYC	CATGTG	488	6	-	Arabidopsis thaliana	Defense and stress responsive element
OsSAPK5	MYC	CATGTG	1160	6	+	Arabidopsis thaliana	Defense and stress responsive element
OsSAPK5	MYC	CATTTG	1718	6	-	Arabidopsis thaliana	Defense and stress responsive element
OsSAPK5	TCA-element	TCAGAAGAGG	281	9	-	Brassica oleracea	Salicylic acid responsive element
OsSAPK5	TCA-element	CCATCTTTTT	1768	9	+	Nicotiana tabacum	Salicylic acid responsive element
OsSAPK5	TCT-motif	TCTTAC	452	6	-	Arabidopsis thaliana	Light responsive element
OsSAPK5	TCT-motif	TCTTAC	466	6	-	Arabidopsis thaliana	Light responsive element
OsSAPK5	TGA-element	AACGAC	1286	6	-	Brassica oleracea	Auxin responsive element
OsSAPK6	ABRE	ACGTG	443	5	+	Arabidopsis thaliana	Abscisic acid responsive element
OsSAPK6	ABRE	ACGTG	580	5	-	Arabidopsis thaliana	Abscisic acid responsive element
OsSAPK6	ABRE	ACGTG	705	5	-	Arabidopsis thaliana	Abscisic acid responsive element
OsSAPK6	ABRE	CACGTG	1483	6	-	Arabidopsis thaliana	Abscisic acid responsive element
OsSAPK6	ABRE	ACGTG	1484	5	+	Arabidopsis thaliana	Abscisic acid responsive element
OsSAPK6	ABRE	ACGTG	1496	5	-	Arabidopsis thaliana	Abscisic acid responsive element
OsSAPK6	AE-box	AGAAACAA	452	8	+	Arabidopsis thaliana	Light responsive element
OsSAPK6	ARE	AAACCA	1694	6	+	Zea mays	Anaerobic responsive element
OsSAPK6	chs-Unit 1 m1	ACCTAACCCGC	665	10	+	Hordeum vulgare	Light responsive element
OsSAPK6	DRE core	GCCGAC	784	6	+	Arabidopsis thaliana	Defense and stress responsive element
OsSAPK6	DRE core	GCCGAC	850	6	-	Arabidopsis thaliana	Defense and stress responsive element
OsSAPK6	G-box	CACGTC	442	6	-	Zea mays	Light responsive element
OsSAPK6	G-box	CACGTC	580	6	+	Zea mays	Light responsive element
OsSAPK6	G-box	CACGTC	705	6	+	Zea mays	Light responsive element
OsSAPK6	G-box	CACGTG	1483	6	-	Arabidopsis thaliana	Light responsive element
OsSAPK6	G-box	TACGTG	1496	6	-	Arabidopsis thaliana	Light responsive element
OsSAPK6	G-box	CACGTG	1483	6	-	Pisum sativum	Light responsive element
OsSAPK6	GC-motif	CCCCCG	656	6	+	Zea mays	anoxic specific inducibility element
OsSAPK6	MYB	CAACAG	353	6	-	Arabidopsis thaliana	Defense and stress responsive element
OsSAPK6	MYB	TAACCA	1626	6	-	Arabidopsis thaliana	Defense and stress responsive element
OsSAPK6	MYC	CATTTG	312	6	+	Arabidopsis thaliana	Defense and stress responsive element
OsSAPK6	MYC	CATTTG	341	6	-	Arabidopsis thaliana	Defense and stress responsive element
OsSAPK6	MYC	CATTTG	473	6	+	Arabidopsis thaliana	Defense and stress responsive element
OsSAPK6	MYC	CATTTG	1065	6	-	Arabidopsis thaliana	Defense and stress responsive element
OsSAPK6	MYC	CATTTG	1194	6	-	Arabidopsis thaliana	Defense and stress responsive element
OsSAPK6	MYC	CATTTG	1698	6	+	Arabidopsis thaliana	Defense and stress responsive element
OsSAPK6	MYC	CATTTG	1760	6	-	Arabidopsis thaliana	Defense and stress responsive element
OsSAPK7	ABRE	TACGGTC	415	7	+	Arabidopsis thaliana	Abscisic acid responsive element
OsSAPK7	ABRE	TACGGTC	477	7	+	Arabidopsis thaliana	Abscisic acid responsive element
OsSAPK7	ABRE	ACGTG	538	5	-	Arabidopsis thaliana	Abscisic acid responsive element
OsSAPK7	ABRE	CACGTG	1564	6	-	Arabidopsis thaliana	Abscisic acid responsive element
OsSAPK7	ABRE	ACGTG	1565	5	+	Arabidopsis thaliana	Abscisic acid responsive element
OsSAPK7	ABRE	ACGTG	1649	5	-	Arabidopsis thaliana	Abscisic acid responsive element
OsSAPK7	Box-4	ATTAAT	120	6	+	Petroselinum crispum	Light responsive element
OsSAPK7	Box-4	ATTAAT	371	6	+	Petroselinum crispum	Light responsive element
OsSAPK7	Box-4	ATTAAT	433	6	+	Petroselinum crispum	Light responsive element
OsSAPK7	G-box	CACGTG	1564	6	-	Arabidopsis thaliana	Light responsive element
OsSAPK7	G-box	CACGTC	1649	6	+	Zea mays	Light responsive element
OsSAPK7	G-box	CACGTT	538	6	+	Pisum sativum	Light responsive element
OsSAPK7	G-box	CACGTG	1564	6	-	Pisum sativum	Light responsive element
OsSAPK7	GT1-motif	GGTTAA	1578	6	+	Arabidopsis thaliana	Light responsive element
OsSAPK7	LTR	CCGAAA	1216	6	+	Hordeum vulgare	Low temperature responsive element
OsSAPK7	MYB	TAACCA	175	6	-	Arabidopsis thaliana	Defense and stress responsive element
OsSAPK7	MYB	CAACAG	1741	6	+	Arabidopsis thaliana	Defense and stress responsive element
OsSAPK7	MYB	TAACTG	850	6	+	Arabidopsis thaliana	Defense and stress responsive element
OsSAPK7	MYC	CATGTG	113	6	-	Arabidopsis thaliana	Defense and stress responsive element
OsSAPK7	MYC	CAATTG	400	6	+	Arabidopsis thaliana	Defense and stress responsive element
OsSAPK7	MYC	CAATTG	462	6	+	Arabidopsis thaliana	Defense and stress responsive element
OsSAPK7	Sp1	GGGCGG	1594	6	-	Oryza sativa	Light responsive element
OsSAPK8	ABRE	ACGTG	219	5	-	Arabidopsis thaliana	Abscisic acid responsive element
OsSAPK8	ABRE	ACGTG	810	5	+	Arabidopsis thaliana	Abscisic acid responsive element
OsSAPK8	ARE	AAACCA	741	6	+	Zea mays	Anaerobic responsive element
OsSAPK8	ARE	AAACCA	1673	6	+	Zea mays	Anaerobic responsive element
OsSAPK8	Box-4	ATTAAT	1613	6	-	Petroselinum crispum	Light responsive element
OsSAPK8	CAT-box	GCCACT	1715	6	+	Arabidopsis thaliana	Meristem expression
OsSAPK8	DRE core	GCCGAC	1804	6	-	Arabidopsis thaliana	Defense and stress responsive element
OsSAPK8	GA-motif	ATAGATAA	888	8	-	Arabidopsis thaliana	Light responsive element
OsSAPK8	GA-motif	ATAGATAA	1701	8	+	Arabidopsis thaliana	Light responsive element
OsSAPK8	G-box	TACGTG	219	6	-	Arabidopsis thaliana	Light responsive element
OsSAPK8	G-box	CACGTT	809	6	-	Pisum sativum	Light responsive element
OsSAPK8	LTR	CCGAAA	1754	6	+	Hordeum vulgare	Low temperature responsive element
OsSAPK8	MYB	TAACCA	633	6	+	Arabidopsis thaliana	Defense and stress responsive element
OsSAPK8	MYB	TAACTG	1049	6	+	Arabidopsis thaliana	Defense and stress responsive element
OsSAPK8	MYC	CATGTG	994	6	+	Arabidopsis thaliana	Defense and stress responsive element
OsSAPK8	MYC	CATTTG	1556	6	+	Arabidopsis thaliana	Defense and stress responsive element
OsSAPK9	ABRE	GCCGCGTGGC	1308	9	+	Oryza sativa	Abscisic acid responsive element
OsSAPK9	ABRE	CACGTG	1682	6	-	Arabidopsis thaliana	Abscisic acid responsive element
OsSAPK9	ABRE	ACGTG	1683	5	+	Arabidopsis thaliana	Abscisic acid responsive element
OsSAPK9	ATC-motif	TGCTATCCA	340	9	-	Pisum sativum	Light responsive element
OsSAPK9	Box-4	ATTAAT	154	6	+	Petroselinum crispum	Light responsive element
OsSAPK9	GA-motif	ATAGATAA	773	8	-	Arabidopsis thaliana	Light responsive element
OsSAPK9	G-box	ACACGTG(G/t)CACC	644	10.5	+	Lycopersicon esculentum	Light responsive element
OsSAPK9	G-box	CACGTG	1682	6	-	Arabidopsis thaliana	Light responsive element
OsSAPK9	G-box	CACGTG	1682	6	-	Pisum sativum	Light responsive element
OsSAPK9	GT1-motif	GGTTAAT	1434	7	-	Avena sativa	Light responsive element
OsSAPK9	GT1-motif	GGTTAA	1435	6	-	Arabidopsis thaliana	Light responsive element
OsSAPK9	LTR	CCGAAA	978	6	+	Hordeum vulgare	Low temperature responsive element
OsSAPK9	LTR	CCGAAA	1097	6	+	Hordeum vulgare	Low temperature responsive element
OsSAPK9	LTR	CCGAAA	1454	6	-	Hordeum vulgare	Low temperature responsive element
OsSAPK9	MYB	TAACCA	1436	6	+	Arabidopsis thaliana	Defense and stress responsive element
OsSAPK9	MYB	CAACAG	1816	6	+	Arabidopsis thaliana	Defense and stress responsive element
OsSAPK9	MYC	CATTTG	106	6	-	Arabidopsis thaliana	Defense and stress responsive element
OsSAPK9	MYC	CATGTG	645	6	-	Arabidopsis thaliana	Defense and stress responsive element
OsSAPK9	MYC	CATTTG	1134	6	-	Arabidopsis thaliana	Defense and stress responsive element
OsSAPK9	MYC	CATGTG	1655	6	+	Arabidopsis thaliana	Defense and stress responsive element
OsSAPK9	TCA-element	CCATCTTTTT	281	9	-	Nicotiana tabacum	Salicylic acid responsive element
OsSAPK9	TGA-element	AACGAC	510	6	+	Brassica oleracea	Auxin responsive element
OsSAPK10	ABRE	ACGTG	1479	5	+	Arabidopsis thaliana	Abscisic acid responsive element
OsSAPK10	ABRE	ACGTG	1558	5	-	Arabidopsis thaliana	Abscisic acid responsive element
OsSAPK10	Box-4	ATTAAT	388	6	+	Petroselinum crispum	Light responsive element
OsSAPK10	Box-4	ATTAAT	1207	6	-	Petroselinum crispum	Light responsive element
OsSAPK10	Box-4	ATTAAT	1686	6	-	Petroselinum crispum	Light responsive element
OsSAPK10	DRE core	GCCGAC	1311	6	+	Arabidopsis thaliana	Defense and stress responsive element
OsSAPK10	G-box	CACGTT	1478	6	-	Pisum sativum	Light responsive element
OsSAPK10	G-box	CACGTC	1558	6	+	Zea mays	Light responsive element
OsSAPK10	GC-motif	CCCCCG	1565	6	+	Zea mays	anoxic specific inducibility element
OsSAPK10	GT1-motif	GGTTAA	1119	6	-	Arabidopsis thaliana	Light responsive element
OsSAPK10	LTR	CCGAAA	1059	6	-	Hordeum vulgare	Low temperature responsive element
OsSAPK10	MYB	CAACCA	805	6	+	Arabidopsis thaliana	Defense and stress responsive element
OsSAPK10	MYB	CAACCA	1814	6	+	Arabidopsis thaliana	Defense and stress responsive element
OsSAPK10	MYC	CAATTG	73	6	+	Arabidopsis thaliana	Defense and stress responsive element
OsSAPK10	MYC	CAATTG	517	6	+	Arabidopsis thaliana	Defense and stress responsive element
OsSAPK10	MYC	CATGTG	1489	6	-	Arabidopsis thaliana	Defense and stress responsive element
OsSAPK10	MYC	CATGTG	1522	6	+	Arabidopsis thaliana	Defense and stress responsive element
OsSAPK10	Sp1	GGGCGG	736	6	+	Oryza sativa	Light responsive element
OsSAPK10	Sp1	GGGCGG	1802	6	-	Oryza sativa	Light responsive element
OsSAPK10	TCA-element	CCATCTTTTT	241	9	-	Nicotiana tabacum	Salicylic acid responsive element
OsSAPK10	TGA-element	AACGAC	1533	6	-	Brassica oleracea	Auxin responsive element
