# Supplementary material for: Identification and expression pattern analysis of the OsSnRK2 gene family in rice
Source: Front Plant Sci. 2022 Dec 13;13:1088281. doi: 10.3389/fpls.2022.1088281 (PMC9792972; doi:10.3389/fpls.2022.1088281)
Supplement: Supplementary file 1 [file DataSheet_1.zip › SnRK2 Supplementary_Table/Supplementary Table 6.xlsx]

## Sheet: Supplementary Table 6_Tissues
Supplementary Table 6. The FPKM values used to draw the heat maps.
Gene name	Tissues	Leaf blade	Root	Stem	Leaf sheath	Inflorescence
OsSAPK1		132.63	48.293	45.936	10.564	27.704
OsSAPK2		12365	9695.7	11900	1027.4	12554
OsSAPK3		4019	6927.1	5161.8	1266.4	1714.7
OsSAPK4		12784	14623	35590	2385.2	26073
OsSAPK5		11449	5876.2	10939	885.65	1107.9
OsSAPK6		2157.9	4676.8	1744.5	220.52	3244.1
OsSAPK7		478.8	3730.8	7845.3	157.05	14080
OsSAPK8		5444.2	8204.1	12939	998.48	17786
OsSAPK9		513.25	122.49	353.61	11.251	3152.5
OsSAPK10		1018.9	335.6	630.06	31.767	494.21

## Sheet: Supplementary Table 6_Periods
Supplementary Table 6. The FPKM values used to draw the heat maps.
Gene name	Periods	Inflorescence 0.6-1.0 mm	Inflorescence 3.0-4.0 mm	Inflorescence 5.0-10.0 mm	Anther 0.3-0.6 mm	Anther 0.7-1.0 mm	Anther 1.2-1.5 mm	Anther 1.6-2.0 mm	Pistil 5-10 cm*1	Pistil 10-14 cm*1	Pistil 14-18 cm*1	Lemma 1.5-2.0 mm*2	Palea 1.5-2.0 mm*2	Lemma 4.0-5.0 mm*2	Palea 4.0-5.0 mm*2	Lemma 7 mm*2	Palea 7mm*2	Ovary 01 DAF	Ovary 03 DAF	Ovary 05 DAF	Ovary 07 DAF	Embryo 07 DAF	Embryo 10 DAF	Embryo 14 DAF	Embryo 28 DAF
OsSAPK1		16.098	31.076	27.704	39.295	14.693	74.48	112.64	34.718	25.117	20.115	9.0619	4.315	29.577	17.741	78.067	60.667	93.687	115.55	67.817	29.325	7.5937	60.404	54.637	43.063
OsSAPK2		6647.8	10497	12554	8224.9	9913.3	22981	9599.6	11204	11767	15402	4745	3137.5	33192	25875	37364	33821	11764	11186	5938.6	9740.6	4280.6	5908.3	4805.2	6293.9
OsSAPK3		689.17	1524	1714.7	252.42	517.48	792.19	1501.5	2059.3	1597.4	1957.4	504.12	269.22	2692	1504.1	7948.8	5378.5	1766.6	2563.8	7625.9	8717.9	8222.4	11638	9509.8	6793.7
OsSAPK4		13686	21827	26073	10278	24388	16434	30183	49762	54479	65213	8759.9	5706.9	35348	26861	40750	27493	24206	29540	33761	28323	27126	19300	9594.1	5971.6
OsSAPK5		658.41	997.82	1107.9	127.42	857.38	1838.1	1105.5	1892.5	2603.1	5533.9	430.76	359.62	3796.6	2807.8	14801	7903	5908.4	9188.8	6104.4	3337.6	521.45	606.96	500.29	667.04
OsSAPK6		1828.7	2502.1	3244.1	2174.1	3769.8	4201.3	3951.3	5869.1	8892.5	8325.7	1680.2	1020.4	2695.3	1635.4	2830.7	3169.2	5220.3	4280.2	2208.5	1111.1	479.24	641.14	823.56	1162.7
OsSAPK7		7976.8	15236	14080	5911	7662.3	9849.7	2474.1	15152	10026	10078	3769	2607.3	8398.8	7439.2	4108.2	2885.9	10009	12042	11422	12287	37273	34453	19918	15343
OsSAPK8		14932	17601	17786	8336.2	10616	9311.3	10721	20449	16919	17897	8200.4	5636.7	14397	11013	11001	8364	9858.2	9920	7053.4	6487.6	11942	9517.3	4881.8	4566.4
OsSAPK9		1545.4	1897	3152.5	4002.1	5083.7	6683.7	4963.8	4113.4	7095.4	2870.8	863.9	418.39	5891.9	4622.3	3298.3	2684.2	376.85	746.4	872.01	1997.7	412.51	916.32	766.1	1408.1
OsSAPK10		170.24	259.41	494.21	571.46	347.74	1500.3	1085.6	943.47	1253.5	926.52	121.34	103.72	349.56	447.06	753.22	442.41	321.42	471.12	528.26	550.08	2072.2	3781.8	3166.8	4195.2
